# Supplementary material for: Defective Glyoxalase 1 Contributes to Pathogenic Inflammation in Cystic Fibrosis
Source: Vaccines (Basel). 2021 Nov 11;9(11):1311. doi: 10.3390/vaccines9111311 (PMC8625157; doi:10.3390/vaccines9111311)
Supplement: Supplementary file 1 [file vaccines-09-01311-s001.zip]

Archive with 1 entries (1 files):
- vaccines-1411122-supplementary.pdf
